# Supplementary material for: Exploring the Antimicrobial and Antiviral Properties of Cryptic Peptides from Human Fibrinogen
Source: Int J Mol Sci. 2025 Sep 12;26(18):8914. doi: 10.3390/ijms26188914 (PMC12469503; doi:10.3390/ijms26188914)
Supplement: Supplementary file 1 [file ijms-26-08914-s001.zip]

Archive with 2 entries (2 files):
- IJMS - Supplementary material - Draft Fibrinogen-derived peptides .pdf
- Supplementary file - Aggregation Propensity Analysis - new.xlsx
