# Supplementary material for: Exploring the Antimicrobial and Antiviral Properties of Cryptic Peptides from Human Fibrinogen
Source: Int J Mol Sci. 2025 Sep 12;26(18):8914. doi: 10.3390/ijms26188914 (PMC12469503; doi:10.3390/ijms26188914)
Supplement: Supplementary file 1 [file ijms-26-08914-s001.zip › Supplementary file - Aggregation Propensity Analysis - new.xlsx]

## Sheet: TANGO
TANGO aggregation propensity analysis of the C-terminal region of fibrinogen subunits
a numering relative to the first residue of the cryptic peptides
Relative positiona	SEQUENCE			Aggregation Score
	subunit	subunit	subunit	subunit	subunit	subunit
	α	β	γ	α	β	γ
-10	R	W	K	0	0	0.243
-9	N	D	A	0	0	0
-8	N	M	S	0	0	0
-7	S	A	T	0	0	0
-6	P	K	P	0	0	0
-5	Y	H	N	0	0	0
-4	E	G	G	0	0	0
-3	I	T	Y	0	0	0
-2	E	D	D	0	0	0
-1	N	D	N	1.153	0	0.501
1	G	G	G	29.706	1.375	13.724
2	V	V	I	80.974	21.334	38.463
3	V	V	I	84.905	21.574	40.211
4	W	W	W	84.905	21.574	40.211
5	V	M	A	84.905	21.574	40.211
6	S	N	T	82.128	20.95	39.509
7	F	W	W	76.511	17.047	32.389
8	R	K	K	0.023	0	0
9	G	G	T	0.023	0	0
10	A	S	R	0.023	0	0
11	D	W	W	0.023	0	0
12	Y	Y	Y	0.023	0	0
13	S	S	S	0	0	0
14	L	M	M	0	0	0
15	R	R	K	0	0	0
16	A	K	K	0	0	0
17	V	M	T	0	0	0
18	R	S	T	0	0	0
19	M	M	M	0	0	0
20	K	K	K	0	0	0
21	I	I	I	0	0	0
22	R	R	I	0	0	0
23	P	P	P	0	0	0
24	L	F	F	0	0	0
25	V	F	N	0	0	0
26	T	P	R	0	0	0
27	Q	Q	L	0	0	0
28	_	Q	T		0	0
29	_	_	I			0
30	_	_	G			0

## Sheet: AggreSCAN (all data)
AggreSCAN aggregation propensity analysis of the C-terminal region of fibrinogen subunits
Legend
Relative position	numering relative to the first residue of the cryptic peptides
a4v	average aggregation-propensity values per amino acid
HSA	HotSpot Area
NHSA	Normalized HotSpot Area
a4vAHS	average a4v in each “hot spot”
Subunit alpha							Subunit beta							Subunit gamma
Relative position	Sequence	a4v	HSA	NHSA	a4vAHS		Relative position	Sequence	a4v	HSA	NHSA	a4vAHS		Relative position	Sequence	a4v	HSA	NHSA	a4vAHS
-10	R	-1.152	0	0	0		-10	W	-0.31	0	0	0		-10	K	-0.609	0	0	0
-9	N	-1.152	0	0	0		-9	D	-0.31	0	0	0		-9	A	-0.609	0	0	0
-8	N	-0.894	0	0	0		-8	M	-0.171	0	0	0		-8	S	-0.351	0	0	0
-7	S	-0.415	0	0	0		-7	A	-0.585	0	0	0		-7	T	-0.425	0	0	0
-6	P	-0.437	0	0	0		-6	K	-0.325	0	0	0		-6	P	-0.525	0	0	0
-5	Y	0.188	0.208	0	0.188		-5	H	-0.539	0	0	0		-5	N	-0.234	0	0	0
-4	E	-0.035	0	0	0		-4	G	-0.899	0	0	0		-4	G	-0.57	0	0	0
-3	I	-0.229	0	0	0		-3	T	-1.08	0	0	0		-3	Y	-0.763	0	0	0
-2	E	-0.568	0	0	0		-2	D	-0.98	0	0	0		-2	D	-0.61	0	0	0
-1	N	0.033	4.784	0.598	0.578		-1	D	-0.554	0	0	0		-1	N	-0.138	0	0	0
1	G	-0.012	4.784	0.598	0.578		1	G	-0.204	0	0	0		1	G	-0.006	3.332	0.555	0.535
2	V	0.478	4.784	0.598	0.578		2	V	0.371	2.963	0.593	0.573		2	I	0.569	3.332	0.555	0.535
3	V	1.057	4.784	0.598	0.578		3	V	0.92	2.963	0.593	0.573		3	I	0.822	3.332	0.555	0.535
4	W	1.105	4.784	0.598	0.578		4	W	0.767	2.963	0.593	0.573		4	W	0.897	3.332	0.555	0.535
5	V	1.137	4.784	0.598	0.578		5	M	0.655	2.963	0.593	0.573		5	A	0.74	3.332	0.555	0.535
6	S	0.57	4.784	0.598	0.578		6	N	0.15	2.963	0.593	0.573		6	T	0.19	3.332	0.555	0.535
7	F	0.256	4.784	0.598	0.578		7	W	-0.164	0	0	0		7	W	-0.05	0	0	0
8	R	-0.07	0	0	0		8	K	-0.405	0	0	0		8	K	-0.29	0	0	0
9	G	-0.379	0	0	0		9	G	0.063	1.283	0.257	0.237		9	T	-0.051	0	0	0
10	A	-0.498	0	0	0		10	S	0.087	1.283	0.257	0.237		10	R	-0.027	0	0	0
11	D	-0.308	0	0	0		11	W	0.215	1.283	0.257	0.237		11	W	0.101	0.854	0	0.193
12	Y	0.075	0.095	0	0.075		12	Y	0.504	1.283	0.257	0.237		12	Y	0.314	0.854	0	0.193
13	S	-0.166	0	0	0		13	S	0.314	1.283	0.257	0.237		13	S	0.376	0.854	0	0.193
14	L	0.194	1.174	0.196	0.176		14	M	-0.079	0	0	0		14	M	-0.017	0.854	0	0.193
15	R	0.281	1.174	0.196	0.176		15	R	-0.129	0	0	0		15	K	-0.281	0	0	0
16	A	0.092	1.174	0.196	0.176		16	K	-0.129	0	0	0		16	K	-0.254	0	0	0
17	V	-0.002	1.174	0.196	0.176		17	M	-0.129	0	0	0		17	T	-0.254	0	0	0
18	R	0.059	1.174	0.196	0.176		18	S	-0.067	0	0	0		18	T	-0.254	0	0	0
19	M	0.431	1.174	0.196	0.176		19	M	0.483	0.876	0	0.199		19	M	0.297	2.554	0	0.618
20	K	-0.136	0	0	0		20	K	0.053	0.876	0	0.199		20	K	0.693	2.554	0	0.618
21	I	0.045	0.225	0	0.092		21	I	0.045	0.876	0	0.199		21	I	0.658	2.554	0	0.618
22	R	0.139	0.225	0	0.092		22	R	0.214	0.876	0	0.199		22	I	0.827	2.554	0	0.618
23	P	0.644	0	0	0		23	P	0.751	0	0	0		23	P	0.752	0	0	0
24	L	0.248	0.778	0	0.174		24	F	0.32	0.682	0	0.321		24	F	0.14	1.341	0.192	0.172
25	V	0.25	0.778	0	0.174		25	F	0.322	0.682	0	0.321		25	N	0.052	1.341	0.192	0.172
26	T	0.1	0.778	0	0.174		26	P	0.142	0	0	0		26	R	0.087	1.341	0.192	0.172
27	Q	0.1	0.778	0	0.174		27	Q	-0.425	0	0	0		27	L	0.1	1.341	0.192	0.172
							28	Q	-0.425	0	0	0		28	T	0.254	1.341	0.192	0.172
														29	I	0.285	1.341	0.192	0.172
														30	G	0.285	1.341	0.192	0.172

## Sheet: AggreSCAN (graph)
AggreSCAN aggregation propensity analysis of the C-terminal region of fibrinogen subunits
a numering relative to the first residue of the cryptic peptides
Relative positiona	SEQUENCE			Normalized HotSpot Area (NHSA)
	subunit	subunit	subunit	subunit	subunit	subunit
	α	β	γ	α	β	γ
-10	R	W	K	0	0	0
-9	N	D	A	0	0	0
-8	N	M	S	0	0	0
-7	S	A	T	0	0	0
-6	P	K	P	0	0	0
-5	Y	H	N	0	0	0
-4	E	G	G	0	0	0
-3	I	T	Y	0	0	0
-2	E	D	D	0	0	0
-1	N	D	N	0.598	0	0
1	G	G	G	0.598	0	0.555
2	V	V	I	0.598	0.593	0.555
3	V	V	I	0.598	0.593	0.555
4	W	W	W	0.598	0.593	0.555
5	V	M	A	0.598	0.593	0.555
6	S	N	T	0.598	0.593	0.555
7	F	W	W	0.598	0	0
8	R	K	K	0	0	0
9	G	G	T	0	0.257	0
10	A	S	R	0	0.257	0
11	D	W	W	0	0.257	0
12	Y	Y	Y	0	0.257	0
13	S	S	S	0	0.257	0
14	L	M	M	0.196	0	0
15	R	R	K	0.196	0	0
16	A	K	K	0.196	0	0
17	V	M	T	0.196	0	0
18	R	S	T	0.196	0	0
19	M	M	M	0.196	0	0
20	K	K	K	0	0	0
21	I	I	I	0	0	0
22	R	R	I	0	0	0
23	P	P	P	0	0	0
24	L	F	F	0	0	0.192
25	V	F	N	0	0	0.192
26	T	P	R	0	0	0.192
27	Q	Q	L	0	0	0.192
28	_	Q	T		0	0.192
29	_	_	I			0.192
30	_	_	G			0.192

## Sheet: AmylPred (all data)
AmylPred aggregation propensity analysis of the C-terminal region of fibrinogen subunits
Legend
Relative position	numering relative to the first residue of the cryptic peptides
graph	Joint prediction histogram showing the number of methods with positive results (hits) at each aminoacid residue positio
G	Sequence regions with Average Packing Density values above threshold
S	Conformational Switches detected by SecStr
P	Sequence regions that match the Amyloidogenic Pattern
T	Sequence regions with Tango scores above threshold
Z	Sequence regions with Conformational Energy values below threshold
CON	Sequence regions predicted as hits by the Consensus method (AmylPred)
Subunit alpha										Subunit beta										Subunit gamma
Relative position	Sequence	graph	G	S	P	T	Z	CON		Relative position	Sequence	graph	G	S	P	T	Z	CON		Relative position	Sequence	graph	G	S	P	T	Z	CON
-10	R									-10	W									-10	K
-9	N									-9	D									-9	A
-8	N									-8	M									-8	S
-7	S									-7	A									-7	T
-6	P									-6	K									-6	P
-5	Y									-5	H									-5	N
-4	E									-4	G									-4	G
-3	I									-3	T									-3	Y
-2	E									-2	D									-2	D
-1	N	*					-28.845			-1	D									-1	N
1	G	* *				37.29	-58.505	G		1	G	*					-49.028			1	G	* *				13.89	-50.606	G
2	V	* * *	22.476			77.55	-68.411	V		2	V	* * *	22.24			20.58	-60.464	V		2	I	* * *	23.24			29.68	-64.607	I
3	V	* * *	23.572			80.62	-59.597	V		3	V	* * *	23.722			20.73	-43.284	V		3	I	* * * *	23.52	*		30.81	-32.941	I
4	W	* * *	23.806			80.62	-59.597	W		4	W	* * *	24			20.73	-43.284	W		4	W	* * * *	24.066	*		30.81	-32.941	W
5	V	* * *	24.48			80.62	-59.597	V		5	M	* * *	24.896			20.73	-43.284	M		5	A	* * * *	24.58	*		30.81	-32.941	A
6	S	* * *	23.876			78.52	-59.597	S		6	N	* * *	23.63			20.46	-43.284	N		6	T	* * * *	22.932	*		30.39	-32.941	T
7	F	* * *	21.606			73.08	-59.597	F		7	W	* *				16.64	-43.284	W		7	W	* * *		*		24.87	-32.941	W
8	R	*					-59.597			8	K	* *			K		-43.284	K		8	K	* *	21.42				-32.941	K
9	G									9	G	* * *	22.062		G		-27.665	G		9	T	*	23.144
10	A									10	S	* * *	21.59		S		-27.665	S		10	R	*	22.672
11	D									11	W	* * *	21.716		W		-27.665	W		11	W	*	22.798
12	Y	*	21.482							12	Y	* * *	23.24		Y		-27.665	Y		12	Y	*	23.776
13	S	*	21.694							13	S	* * *	23.776		S		-27.665	S		13	S	*	23.114
14	L	*	22.21							14	M	* *	21.614				-27.665	M		14	M
15	R	*	21.786							15	R									15	K
16	A	*	22.322							16	K									16	K
17	V	* *	22.176	*				V		17	M									17	T
18	R	* *	21.514	*				R		18	S									18	T
19	M	* *	22.712	*				M		19	M	*	22.326							19	M	*	21.66
20	K	*	22.108							20	K	*	21.572							20	K	*	22.87
21	I	*	21.408							21	I	*	21.408							21	I	*	22.394
22	R	*	21.554							22	R	*	21.932							22	I	*	22.918
23	P	*	22.82							23	P	*	23.872							23	P	*	23.088
24	L	*	21.61							24	F	*	22.186							24	F	*	22.102
25	V									25	F	*	21.818							25	N	*	22.016
26	T									26	P	*	22.15							26	R	*	22.492
27	Q									27	Q									27	L	*	22.2
										28	Q									28	T	*	21.922
																				29	I	*	25.96
																				30	G

## Sheet: AmylPred (graph)
AmylPred aggregation propensity analysis of the C-terminal region of fibrinogen subunits
a numering relative to the first residue of the cryptic peptides
b 1 = "YES"; 0 = "NO"
Relative positiona	SEQUENCE			Consensusb
	subunit	subunit	subunit	subunit	subunit	subunit
	α	β	γ	α	β	γ
-10	R	W	K
-9	N	D	A
-8	N	M	S
-7	S	A	T
-6	P	K	P
-5	Y	H	N
-4	E	G	G
-3	I	T	Y
-2	E	D	D
-1	N	D	N
1	G	G	G	1		1
2	V	V	I	1	1	1
3	V	V	I	1	1	1
4	W	W	W	1	1	1
5	V	M	A	1	1	1
6	S	N	T	1	1	1
7	F	W	W	1	1	1
8	R	K	K		1	1
9	G	G	T		1
10	A	S	R		1
11	D	W	W		1
12	Y	Y	Y		1
13	S	S	S		1
14	L	M	M		1
15	R	R	K
16	A	K	K
17	V	M	T	1
18	R	S	T	1
19	M	M	M	1
20	K	K	K
21	I	I	I
22	R	R	I
23	P	P	P
24	L	F	F
25	V	F	N
26	T	P	R
27	Q	Q	L
28	_	Q	T
29	_	_	I
30	_	_	G
